# Supplementary material for: German language questionnaires for assessing implementation constructs and outcomes of psychosocial and health-related interventions: a systematic review
Source: Implement Sci. 2018 Dec 12;13:150. doi: 10.1186/s13012-018-0837-3 (PMC6292038; doi:10.1186/s13012-018-0837-3)
Supplement: Supplementary file 3 — 1. Details psychometric criteria—reliability and structural validity. 2 Details psychometric criteria—construct validity. 3. Details psychometric criteria—criterion validity, test-retest reliability. 4. Details psychometric criteria—norms, usability. 5. Details psychometric criteria—face and content validity, responsiveness. (ZIP 158 kb) [file 13012_2018_837_MOESM3_ESM.zip]

Archive with 5 entries (5 files):
- SIID_Additional File 3.1_PC_Reliability_Structural ValR1.docx
- SIID_Additional File 3.3_PC_criterion validity test-retestR1.docx
- SIID_Additional File 3.2_PC_Construct ValidityR1.docx
- SIID_Additional File 3.4_PC_Norms usabilityR1.docx
- SIID_Additional File 3.5_PC_Face Validity ResponsivR1.docx
